# Supplementary material for: Microfluidic PCR and network analysis reveals complex tick-borne pathogen interactions in the tropics
Source: Parasit Vectors. 2024 Jan 4;17:5. doi: 10.1186/s13071-023-06098-0 (PMC10765916; doi:10.1186/s13071-023-06098-0)
Supplement: Supplementary file 1 — Additional file 1 R script detailing the calculation of Yule's Q and the construction of the co-occurrence network. [file 13071_2023_6098_MOESM1_ESM.txt]

# Load the igraph package
library(igraph)

# Load the data from a CSV file
# The data should contain binary presence-absence information for various hemoparasite species
data <- read.csv("microfluidic.csv", row.names = 1)

# Function to calculate Yule's Q statistic for a given pair of parasite species
calculate_yulesQ <- function(df, parasite1, parasite2) {
  # Create a 2x2 contingency table
  table <- table(df[[parasite1]], df[[parasite2]])
  
  # Check if the table is indeed 2x2
  if (any(dim(table) != 2)) {
    return(NA)
  } else {
    # Extract counts from the table
    a <- table[1, 1]
    b <- table[1, 2]
    c <- table[2, 1]
    d <- table[2, 2]
    
    # Calculate Yule's Q
    Q <- (a*d - b*c) / (a*d + b*c)
    return(Q)
  }
}

# Function to perform a permutation test for Yule's Q
permute_yulesQ <- function(df, parasite1, parasite2, n=1000) {
  # Calculate the original Yule's Q
  original_Q <- calculate_yulesQ(df, parasite1, parasite2)
  
  # Initialize vector to store permuted Q values
  randomized_Qs <- numeric(n)
  
  # Perform n permutations
  for(i in 1:n) {
    # Randomize one parasite column
    randomized_data <- df
    randomized_data[[parasite1]] <- sample(df[[parasite1]])
    
    # Calculate Yule's Q for the randomized data
    randomized_Qs[i] <- calculate_yulesQ(randomized_data, parasite1, parasite2)
  }
  
  # Calculate p-value based on permuted Q values
  p_value <- mean(abs(randomized_Qs) >= abs(original_Q))
  return(p_value)
}

# Initialize matrices to store Yule's Q and p-values
yulesQ_matrix <- matrix(NA, ncol = ncol(data), nrow = ncol(data))
pvalue_matrix <- matrix(NA, ncol = ncol(data), nrow = ncol(data))
colnames(yulesQ_matrix) <- rownames(yulesQ_matrix) <- colnames(data)
colnames(pvalue_matrix) <- rownames(pvalue_matrix) <- colnames(data)

# Calculate Yule's Q and p-values for all pairs of parasite species
for(i in 1:(ncol(data) - 1)) {
  for(j in (i+1):ncol(data)) {
    yulesQ_matrix[i, j] <- yulesQ_matrix[j, i] <- calculate_yulesQ(data, colnames(data)[i], colnames(data)[j])
    pvalue_matrix[i, j] <- pvalue_matrix[j, i] <- permute_yulesQ(data, colnames(data)[i], colnames(data)[j], n=1000)
  }
}

# Filter associations based on Yule's Q and p-value
significant_yulesQ <- yulesQ_matrix * (abs(yulesQ_matrix))# > 0.3 & pvalue_matrix < 0.1)

# Convert the matrix into an igraph object
g <- graph_from_adjacency_matrix(significant_yulesQ, mode = "undirected", weighted = TRUE, diag = FALSE)
g <- simplify(g)

# Set edge colors based on association type
E(g)$color <- ifelse(E(g)$weight > 0, "blue", "red")

# Plot the network
plot(g, vertex.size=10, vertex.label.cex=0.7, edge.width=abs(E(g)$weight*3))

# Save the graph to a GraphML file
write.graph(g, file = "Yule_with_significance.graphml", format = "graphml")
