# Supplementary material for: Microfluidic PCR and network analysis reveals complex tick-borne pathogen interactions in the tropics
Source: Parasit Vectors. 2024 Jan 4;17:5. doi: 10.1186/s13071-023-06098-0 (PMC10765916; doi:10.1186/s13071-023-06098-0)
Supplement: Supplementary file 2 — Additional file 2 R script detailing the calculation of Pearson correlation coefficients and the construction of the clustered heatmap. [file 13071_2023_6098_MOESM2_ESM.r]

# Install required library for data manipulation
install.packages("heatmaply")
install.packages("pheatmap")
install.packages("RColorBrewer")

# Load required libraries
library(ggplot2)
library(dplyr)
library(tidyr)
library(reshape2)
library(cluster)
library(heatmaply)
library(pheatmap)
library(RColorBrewer)

# Step 1: Read the data from the CSV file
data <- read.csv("C:/Users/adias/Documents/PUBLICACIONES/Veterinary PARASITOLOGY/Statistical ANALYSIS/R scripts/Microfluidic results - HEATMAP Dogstiks2.csv", row.names = 1, header = TRUE)

# Identify dog and tick sample IDs
dog_sample_ids <- grep("^Dog", rownames(data), value = TRUE)
tick_sample_ids <- grep("^Tick", rownames(data), value = TRUE)

# Calculate the correlation matrix between pathogen presence in dogs and ticks
correlation_matrix <- cor(data[dog_sample_ids, ], 
                          data[tick_sample_ids, ], 
                          method = "pearson", use = "complete.obs")

# Specify the output directory for the contingency table CSV file
output_directory <- "C:/Users/adias/Documents/PUBLICACIONES/Veterinary PARASITOLOGY/Statistical ANALYSIS/R scripts/"

# Print the contingency table in CSV format
write.csv(correlation_matrix, file = paste0(output_directory, "Correlation_matrix_Microfluidic_results - DogsTicks vs Pathogens.csv"))

# Print the correlation matrix
cat("\nCorrelation matrix:\n")
print(correlation_matrix)

# Create a heatmap of the correlation matrix
heatmap_plot <- pheatmap(correlation_matrix,
                         cluster_rows = FALSE, cluster_cols = TRUE,
                         xlab = "Ticks", ylab = "Dogs",
                         show_colnames = TRUE, show_rownames = TRUE,
                         labels_row = rownames(correlation_matrix),
                         labels_col = colnames(correlation_matrix),
                         main = "Correlation Heatmap of Pathogen Presence in Dogs and Ticks",
                         color = brewer.pal(n = 5, 'RdYlGn'),
                         border_color = "grey",
                         fontsize_row = 10, fontsize_col = 10, angle_col = 45,
                         legend = TRUE,  # Include legend
                         legend_title = "Correlation",  # Legend title
                         legend_breaks = seq(-1, 1, by = 0.2),  # Specify legend breaks
                         legend_labels = c("-1", "-0.8", "-0.6", "-0.4", "-0.2", "0", "0.2", "0.4", "0.6", "0.8", "1"))  # Specify legend labels

print(heatmap_plot)

# Save the heatmap as an image file
ggsave("C:/Users/adias/Documents/PUBLICACIONES/Veterinary PARASITOLOGY/Statistical ANALYSIS/R scripts/Heatmap_with_legend2.png", heatmap_plot, width = 10, height = 8)

help("brewer.pal")
help("pheatmap")
